# Supplementary material for: Assessment of Anti-Human Leukocyte Antigen (HLA)-Antibody-Dependent Humoral Response in Patients before and after Lung Transplantation
Source: Medicina (Kaunas). 2022 Nov 30;58(12):1771. doi: 10.3390/medicina58121771 (PMC9781897; doi:10.3390/medicina58121771)
Supplement: Supplementary file 1 [file medicina-58-01771-s001.zip]

Archive with 1 entries (1 files):
- medicina-1961598-supplementary.pdf
